# Supplementary material for: Illuminating T cell-dendritic cell interactions in vivo by FlAsHing antigens
Source: eLife. 2024 Jan 18;12:RP91809. doi: 10.7554/eLife.91809 (PMC10945603; doi:10.7554/eLife.91809)
Supplement: Supplementary file 1. [file elife-91809-supp1.xlsx]

## Sheet: Sheet1
reagent	MW	Sequence	Notes
OVA-4C-C	2340.65	ISQAVHAAHAEINEAGRCCPGCC
OVA-4C-N	2340.65	CCPGCCISQAVHAAHAEINEAGR
OVA-C-ACA	2453.81	ISQAVHAAHAEINEAGR-εACA-CCPGCC
OVA-N-ACA	2453.81	CCPGCC-εACA-ISQAVHAAHAEINEAGR
OVA-C-ACA x2	3020.53	ISQAVHAAHAEINEAGR-εACA-CCPGCCCCPGCC	x2
OVA-C-ACA (Re)	3185.95	ISQAVHAAHAEINEAGR-εACA-FLNCCPGCCMEP	BAL resistant
OVA-N-ACA (Re)	3185.95	FLNCCPGCCMEP-εACA-ISQAVHAAHAEINEAGR	BAL resistant
OVA-biotin	2000.4	ISQAVHAAHAEINEAGR-biotin
OVA-C-ACA variant 1	2387.9	ISQAVHAAAAEINEAGR-εACA-CCPGCC	modified TCR binding site
OVA-C-ACA variant 2	2395.5	ISQAVHAAHAAINEAGR-εACA-CCPGCC	modified TCR binding site
OVA-C-ACA variant 3	2409.6	ISQAVHAAHAEIAEAGR-εACA-CCPGCC	modified TCR binding site
